# Supplementary material for: Microbes from Brine Systems with Fluctuating Salinity Can Thrive under Simulated Martian Chemical Conditions
Source: Life (Basel). 2021 Dec 22;12(1):12. doi: 10.3390/life12010012 (PMC8781782; doi:10.3390/life12010012)
Supplement: Supplementary file 1 [file life-12-00012-s001.zip › Supplementary Table S1.xlsx]

## Sheet: Sheet1
Supplementary Table 1. Optical Densities of Anderton Brine Spring Isolates grown in the Rocknest Fluids
			Time (hours)
Isolate	Concentration of Brine (Brine:Water)	Replicate	0	24	48	72	96	120
MKS3 Bacillus	(10:0)	1	0.015	0.1	0.07	0.03	0.01	0.005
		2	0	0.1	0.06	0.04	0.03	0.01
	(9:1)	1	0.002	0.23	0.12	0.09	0.082	0.05
		2	0.037	0.21	0.1	0.071	0.07	0.04
	(5:5)	1	0.0047	0.52	0.31	0.27	0.245	0.229
		2	0.055	0.492	0.322	0.29	0.235	0.211
	(1:9)	1	0.022	0.435	0.464	0.364	0.329	0.239
		2	0.027	0.575	0.483	0.3	0.264	0.234
	(0:10)	1	0.01	0.523	0.325	0.216	0.19	0.16
		2	0	0.482	0.313	0.228	0.211	0.111
MKS8 Planococcus	(10:0)	1	0.147	0.275	0.557	0.815	0.938	0.922
		2	0.135	0.311	0.57	0.805	0.92	0.919
	(9:1)	1	0.111	0.235	0.336	0.41	0.6	0.707
		2	0.085	0.261	0.315	0.405	0.61	0.701
	(5:5)	1	0.213	0.421	0.776	0.939	0.979	0.979
		2	0.218	0.432	0.833	0.949	0.989	0.997
	(1:9)	1	0.182	0.9	0.92	0.921	0.895	0.85
		2	0.18	0.802	0.935	0.985	0.995	0.945
	(0:10)	1	0.209	0.636	0.784	0.784	0.794	0.79
		2	0.228	0.697	0.754	0.754	0.748	0.755
MKS9 Bacillus	(10:0)	1	0.068	0.337	0.486	0.61	0.571	0.46
		2	0.024	0.345	0.51	0.561	0.64	0.535
	(9:1)	1	0.017	0.376	0.619	0.53	0.45	0.396
		2	0.087	0.349	0.611	0.54	0.463	0.361
	(5:5)	1	0.04	0.343	0.565	0.559	0.487	0.381
		2	0.033	0.307	0.607	0.481	0.357	0.31
	(1:9)	1	0.043	0.498	0.574	0.535	0.36	0.284
		2	0.057	0.463	0.59	0.58	0.455	0.38
	(0:10)	1	0.076	0.593	0.696	0.645	0.595	0.524
		2	0.046	0.519	0.669	0.582	0.512	0.428
MKS13 Staphylococcus	(10:0)	1	0.131	0.523	0.573	0.715	0.815	0.71
		2	0.155	0.532	0.595	0.635	0.648	0.898
	(9:1)	1	0.176	0.623	0.675	0.94	0.945	0.966
		2	0.126	0.583	0.724	0.82	0.85	0.745
	(5:5)	1	0.156	0.928	0.987	0.995	0.966	0.9
		2	0.132	0.902	0.997	0.982	0.967	0.885
	(1:9)	1	0.12	0.988	0.997	0.989	0.975	0.972
		2	0.158	0.989	0.989	0.979	0.981	0.981
	(0:10)	1	0.086	0.991	0.975	0.926	0.856	0.786
		2	0.078	0.83	0.926	0.931	0.866	0.786
MKS19 Halomonas	(10:0)	1	0.001	0.256	0.263	0.256	0.219	0.225
		2	0.01	0.258	0.267	0.203	0.213	0.245
	(9:1)	1	0.068	0.735	0.913	0.922	0.934	0.962
		2	0.035	0.738	0.963	0.963	0.973	0.972
	(5:5)	1	0.012	0.649	0.728	0.743	0.763	0.8
		2	0.032	0.62	0.785	0.789	0.798	0.807
	(1:9)	1	0.022	0.796	0.988	0.998	0.996	0.988
		2	0.025	0.822	0.965	0.995	0.994	0.965
	(0:10)	1	0.016	0.681	0.881	0.981	0.935	0.945
		2	0.013	0.671	0.903	0.941	0.945	0.9345
MKS28 Bacillus	(10:0)	1	0.012	0.309	0.352	0.352	0.332	0.28
		2	0.021	0.309	0.37	0.37	0.332	0.274
	(9:1)	1	0.061	0.402	0.592	0.52	0.372	0.295
		2	0.026	0.521	0.648	0.532	0.365	0.34
	(5:5)	1	0.051	0.621	0.545	0.365	0.34	0.34
		2	0.024	0.548	0.508	0.375	0.308	0.308
	(1:9)	1	0.063	0.508	0.562	0.544	0.369	0.298
		2	0.035	0.555	0.592	0.549	0.42	0.338
	(0:10)	1	0.029	0.482	0.461	0.447	0.417	0.417
		2	0.003	0.56	0.581	0.352	0.383	0.383
MKS29 Bacillus	(10:0)	1	0.052	0.738	0.9	0.82	0.709	0.71
		2	0.031	0.767	0.863	0.821	0.78	0.713
	(9:1)	1	0.043	0.714	0.943	0.92	0.821	0.723
		2	0.03	0.724	0.947	0.902	0.8	0.73
	(5:5)	1	0.057	0.86	0.985	0.996	0.92	0.89
		2	0.051	0.79	0.993	0.985	0.912	0.874
	(1:9)	1	0.037	0.858	0.975	0.989	0.981	0.922
		2	0.036	0.822	0.96	0.996	0.98	0.92
	(0:10)	1	0.105	0.484	0.652	0.827	0.879	0.869
		2	0.088	0.51	0.685	0.725	0.824	0.824
