# Supplementary material for: Microbes from Brine Systems with Fluctuating Salinity Can Thrive under Simulated Martian Chemical Conditions
Source: Life (Basel). 2021 Dec 22;12(1):12. doi: 10.3390/life12010012 (PMC8781782; doi:10.3390/life12010012)
Supplement: Supplementary file 1 [file life-12-00012-s001.zip › Supplementary Table S2.xlsx]

## Sheet: Sheet1 (2)
Supplementary Table 2. ICP-OES analysis of Rocknest brine fluid in varying concentrations under either abiotic conditions or combined with isolates from the Anderton Brine Springs
		Al	Ca	Co	Fe	K	Mg	Mn	Na	P	S	Si	Sr	Ti	Zn
		(ug/kg)	(mg/kg)	(ug/kg)	(mg/kg)	(mg/kg)	(mg/kg)	(mg/kg)	(mg/kg)	(mg/kg)	(mg/kg)	(mg/kg)	(ug/kg)	(ug/kg)	(ug/kg)
Strain	Brine Ratio (Brine:Water)	ppb	ppm	ppb	ppm	ppm	ppm	ppm	ppm	ppm	ppm	ppm	ppb	ppb	ppb
MKS3	0:10	0	0.7022	4.258	0.1318	211.494	2.41	0.0062	2.9734	53.582	30.004	0.116	10.02	0	472.164
MKS3	1:9	0	6.1782	5.348	0.5028	237.054	3.538	0.3262	4.6484	60.715	35.944	11.566	13.37	7.71	509.924
MKS3	5:5	0	21.3062	5.838	0.8468	232.454	5.8	0.9032	9.1874	61.926	43.774	34.886	21.03	99.09	326.854
MKS3	9:1	19.266	33.6142	7.268	1.0258	246.044	6.637	1.0812	13.8174	61.801	52.704	39.856	26.18	113.16	281.114
MKS3	10:0	48.706	36.4312	6.938	1.2988	253.804	8.191	1.3192	15.8674	68.164	58.494	41.196	28.42	134.26	222.314
MKS8	0:10	0	0.6622	4.508	0.1628	218.534	2.208	0.0062	3.0724	56.469	31.554	0	7.23	0	303.314
MKS8	1:9	0	4.9902	8.408	1.0478	236.664	4.068	0.2492	4.4294	60.48	36.894	11.636	10.29	56.36	322.394
MKS8	5:5	0	15.7952	6.408	1.8908	222.704	1.163	0.6102	9.0134	43.486	40.204	36.266	12.1	11.15	134.134
MKS8	9:1	0	29.5692	3.728	0.7118	245.604	5.249	0.8232	14.0194	54.888	54.664	39.176	16.92	68.13	62.804
MKS8	10:0	216.106	37.7862	6.448	4.3488	253.964	11.192	1.5672	15.1644	58.978	55.134	44.356	24.67	372.79	156.814
MKS9	0:10	0	0.6062	8.248	0.1398	212.404	2.218	0.0052	2.9614	55.362	30.194	0	6.86	0	290.674
MKS9	1:9	0	4.8562	4.718	0.7688	244.084	3.104	0.2172	4.4214	63.082	36.994	10.126	10.09	9.18	294.524
MKS9	5:5	0	17.5592	5.548	0.7918	228.824	3.946	0.6442	8.7584	55.576	43.584	35.156	13.18	42.21	142.444
MKS9	9:1	0	29.9942	7.208	0.9408	244.484	5.489	0.9752	13.7694	54.689	54.694	38.416	19.2	57.23	102.854
MKS9	10:0	0	31.7852	13.628	1.0918	252.354	7.478	1.0302	14.7934	56.215	57.274	39.926	19.58	57.96	103.424
MKS13	0:10	0	0.4782	6.738	0.0948	203.934	1.622	0.0022	2.7974	49.895	29.654	0	5.89	0	262.944
MKS13	1:9	0	4.6422	6.318	0.8198	243.354	2.547	0.1782	4.4654	60.14	35.924	9.886	9	5.81	282.244
MKS13	5:5	0	16.7392	2.268	1.3508	225.564	4.159	0.6202	8.7414	50.743	43.344	32.456	12.97	112.88	111.614
MKS13	9:1	80.906	29.4192	14.248	2.3308	241.754	7.958	0.9812	13.6954	43.893	54.374	39.016	19.11	101.72	98.124
MKS13	10:0	111.556	32.4182	7.798	2.5418	252.734	9.047	1.1092	14.8624	49.068	56.374	40.916	20.38	143.19	72.794
MKS19	0:10	0	0.5882	5.998	0.1348	221.444	2.053	0.0042	3.1554	54.971	31.304	0	8.04	0	340.594
MKS19	1:9	0	4.5722	8.078	0.8988	244.724	3.021	0.2192	4.6724	58.486	37.014	10.306	9.25	19.89	292.474
MKS19	5:5	27.696	16.9882	6.128	2.1738	248.884	7.008	0.7542	10.4074	53.605	46.374	35.256	14.25	93.4	142.774
MKS19	9:1	81.126	30.0162	4.278	2.7738	270.204	10.997	1.3322	16.0344	52.848	57.684	40.166	19.35	122.86	97.884
MKS19	10:0	135.306	36.0162	9.458	2.0388	262.084	9.828	1.6012	17.6414	60.747	59.224	41.526	19.48	130.05	109.224
MKS28	0:10	0	0.5612	8.798	0.1358	214.544	2.049	0.0072	2.9744	55.5	30.294	0	8.54	0	337.254
MKS28	1:9	0	5.3362	13.218	0.7288	242.984	3.134	0.2452	4.4874	63.224	36.284	9.126	9.92	26.09	305.844
MKS28	5:5	0	17.5322	5.898	0.7128	244.284	4.053	0.7152	9.9294	58.333	46.184	33.176	13.42	27.1	152.394
MKS28	9:1	0	28.2272	7.928	0.9338	273.844	6.581	1.0062	15.8484	61.082	58.974	38.206	16.65	65.22	106.314
MKS28	10:0	0	30.2522	0	1.4698	258.024	8.619	1.1282	16.6014	60.46	60.324	39.196	18.61	54.39	99.894
MKS29	0:10	0	0.6912	10.268	0.1878	218.984	2.526	0.0132	3.1234	63.457	31.394	0	8.72	0	366.884
MKS29	1:9	0	4.7712	8.038	0.7678	248.014	2.831	0.2122	4.6144	60.235	36.704	9.286	10.48	22.92	334.214
MKS29	5:5	0	18.5142	8.988	1.2098	236.544	5.042	0.6852	9.2574	57.125	44.104	37.756	14.15	45.25	156.944
MKS29	9:1	168.696	30.9042	2.538	1.6428	249.534	7.075	0.9912	14.7914	58.816	54.894	42.256	20.81	111.17	120.744
MKS29	10:0	39.816	29.6512	7.928	1.7048	254.114	3.161	0.9052	15.2534	54.467	55.164	36.796	22.07	40.08	148.284
Rocknest brine		0	46.995	2.2	0	13.17	0	0.002	10.844	0.213	23.407	81.486	23.1	0	0
Yeast Extract		0	1.233	9.8	0.148	242.5	2.751	0.007	4.606	61.303	33.849	0.446	12.5	0	0
MDL		17.9033	0.00396522	0.671103	0.00221878	0.00100846	0.00159593	0.001	0.0202734	0.00663061	0.0171796	0.0070567	0.0501099	1.8577	12.5146
